# Supplementary material for: Automated Intracellular Immunofluorescence Staining Enabled by Magnetic 3D Mixing in a Modular Microfluidic Platform
Source: Biosensors (Basel). 2026 Feb 13;16(2):120. doi: 10.3390/bios16020120 (PMC12938186; doi:10.3390/bios16020120)
Supplement: Supplementary file 1 [file biosensors-16-00120-s001.zip]

Archive with 1 entries (1 files):
- biosensors-4112676-supplementary.pdf
